# Supplementary material for: High‐Dimensional Propensity Scores for Mitigating Confounding: Implementation Using Primary and Secondary Care Data in Hong Kong
Source: Pharmacoepidemiol Drug Saf. 2026 Jan 25;35(2):e70326. doi: 10.1002/pds.70326 (PMC12833473; doi:10.1002/pds.70326)
Supplement: Supplementary file 2 — Data S1: pds70326‐sup‐0002‐Supinfo2.gz. [file PDS-35-e70326-s002.gz]

Archive with 43 entries (33 files):
- hdps/build
- hdps/build/vignette.rds
- hdps/data
- hdps/data/dx.Rd
- hdps/data/dx.rda
- hdps/data/master.Rd
- hdps/data/master.rda
- hdps/data/Snipaste_2025-10-24_17-07-48.png
- hdps/data/Snipaste_2025-10-24_17-09-12.png
- hdps/data/Snipaste_2025-10-24_17-10-32.png
- hdps/DESCRIPTION
- hdps/inst
- hdps/inst/doc
- hdps/inst/doc/hdps-tutorial.html
- hdps/inst/doc/hdps-tutorial.R
- hdps/inst/doc/hdps-tutorial.Rmd
- hdps/inst/example_usage.R
- hdps/inst/extdata
- hdps/inst/extdata/icd9.rds
- hdps/man
- hdps/man/assess_recurrence.Rd
- hdps/man/estBias.Rd
- hdps/man/estBiasTable.Rd
- hdps/man/hdps_input.Rd
- hdps/man/hdps_interactive.Rd
- hdps/man/hdps_multi_domain.Rd
- hdps/man/hdps_screen.Rd
- hdps/man/identify_candidates.Rd
- hdps/man/plot_bias_distribution.Rd
- hdps/man/plot_bias_vs_prevalence.Rd
- hdps/man/plot_covariate_strength.Rd
- hdps/man/prioritize.Rd
- hdps/man/rec_assess.Rd
- hdps/NAMESPACE
- hdps/R
- hdps/R/funs.R
- hdps/R/hdps_interactive.R
- hdps/README.md
- hdps/tests
- hdps/tests/testthat
- hdps/tests/testthat/test_hdps_functions.R
- hdps/vignettes
- hdps/vignettes/hdps-tutorial.Rmd
