# Supplementary material for: High‐Dimensional Propensity Scores for Mitigating Confounding: Implementation Using Primary and Secondary Care Data in Hong Kong
Source: Pharmacoepidemiol Drug Saf. 2026 Jan 25;35(2):e70326. doi: 10.1002/pds.70326 (PMC12833473; doi:10.1002/pds.70326)
Supplement: Supplementary file 2 — Data S1: pds70326‐sup‐0002‐Supinfo2.gz. [file PDS-35-e70326-s002.gz › hdps/DESCRIPTION]

Package: hdps
Type: Package
Title: High-Dimensional Propensity Score Analysis
Version: 0.9.2
Authors@R: c(
    person(given = "Min",
           family = "Fan",
           role = c("aut", "cre"),
           email = "minfan@connect.hku.hk",
           comment = c(ORCID = "0000-0001-9074-633X")), 
    person(given = "Edmund",
           family = "Chueng",
           role = c("aut"),
           email = "edmundcc@connect.hku.hk"))
Description: Automated covariate selection for observational studies using the High-Dimensional Propensity Score (HDPS) algorithm. Provides modular workflow, parallel processing, interactive visualizations, and comprehensive documentation for epidemiological research.
License: MIT + file LICENSE
Encoding: UTF-8
LazyData: true
Depends: R (>= 3.5.0), data.table, pbapply, parallel
Suggests: testthat, knitr, ggplot2, plotly, pryr, DT, shiny
VignetteBuilder: knitr
RoxygenNote: 7.3.2
NeedsCompilation: no
Packaged: 2025-10-24 10:47:13 UTC; fanmin
Author: Min Fan [aut, cre] (ORCID: <https://orcid.org/0000-0001-9074-633X>),
  Edmund Chueng [aut]
Maintainer: Min Fan <minfan@connect.hku.hk>
