# Supplementary material for: High‐Dimensional Propensity Scores for Mitigating Confounding: Implementation Using Primary and Secondary Care Data in Hong Kong
Source: Pharmacoepidemiol Drug Saf. 2026 Jan 25;35(2):e70326. doi: 10.1002/pds.70326 (PMC12833473; doi:10.1002/pds.70326)
Supplement: Supplementary file 2 — Data S1: pds70326‐sup‐0002‐Supinfo2.gz. [file PDS-35-e70326-s002.gz › hdps/inst/doc/hdps-tutorial.R]

## ----setup, include=FALSE-----------------------------------------------------
knitr::opts_chunk$set(
  echo = TRUE,
  warning = FALSE,
  message = FALSE,
  fig.width = 8,
  fig.height = 6
)

## ----installation, eval=FALSE-------------------------------------------------
# # Install from GitHub
# devtools::install_github("Cainefm/hdps")
# 
# # Or install from local .tar.gz file
# install.packages("hdps_0.9.0.tar.gz", repos = NULL, type = "source")

## ----load-package-------------------------------------------------------------
library(hdps)
library(data.table)
library(ggplot2)

## ----create-sample-data-------------------------------------------------------
# Create sample diagnosis data
set.seed(123)
n_patients <- 100
n_codes <- 50

# Generate patient IDs and diagnosis codes
dx_data <- data.table(
  pid = rep(1:n_patients, each = n_codes),
  code = rep(paste0("ICD", sprintf("%03d", 1:n_codes)), n_patients),
  type = "dx"
)

# Add some variation - not all patients have all codes
dx_data <- dx_data[sample(nrow(dx_data), nrow(dx_data) * 0.3), ]

# Create master table with exposure and outcome
master_data <- data.table(
  pid = 1:n_patients,
  exposure = rbinom(n_patients, 1, 0.5),
  outcome = rbinom(n_patients, 1, 0.3)
)

# Merge with exposure/outcome data
dx_data <- merge(dx_data, master_data, by = "pid", all.x = TRUE)

head(dx_data)

## ----identify-candidates------------------------------------------------------
# Identify candidate covariates
candidates <- identify_candidates(
  dx_data, 
  id = "pid", 
  code = "code", 
  type = "dx",
  n = 20,  # Maximum 20 candidates
  min_patients = 5  # Minimum 5 patients per code
)

# View candidates
head(candidates$candidates)

## ----assess-recurrence--------------------------------------------------------
# Assess recurrence patterns
recurrence <- assess_recurrence(
  candidates$data, 
  id = "pid", 
  code = "code", 
  type = "dx"
)

# View recurrence data
head(recurrence)

## ----prioritize---------------------------------------------------------------
# Merge with exposure/outcome data
cohort_data <- merge(recurrence, master_data, by = "pid", all.x = TRUE)

# Prioritize covariates
prioritization <- prioritize(
  cohort_data, 
  pid = "pid", 
  expo = "exposure", 
  outc = "outcome"
)

# View top covariates
head(prioritization[order(absLogBias, decreasing = TRUE)])

## ----multi-domain, eval=FALSE-------------------------------------------------
# # Create multi-domain data
# dx_data <- data.table(pid = 1:100, code = paste0("DX", 1:100), type = "dx")
# px_data <- data.table(pid = 1:100, code = paste0("PX", 1:100), type = "px")
# rx_data <- data.table(pid = 1:100, code = paste0("RX", 1:100), type = "rx")
# 
# # Multi-domain analysis
# multi_domain_results <- hdps_multi_domain(
#   data_list = list(dx = dx_data, px = px_data, rx = rx_data),
#   id_col = "pid",
#   code_col = "code",
#   exposure_col = "exposure",
#   outcome_col = "outcome"
# )

## ----complete-workflow--------------------------------------------------------
# Complete workflow in one function
results <- hdps_screen(
  data = dx_data,
  id_col = "pid",
  code_col = "code",
  exposure_col = "exposure",
  outcome_col = "outcome",
  n_candidates = 20,
  min_patients = 5
)

# View results
str(results)

## ----bias-plot----------------------------------------------------------------
# Plot bias distribution
p1 <- plot_bias_distribution(prioritization, top_n = 10)
print(p1)

## ----strength-plot------------------------------------------------------------
# Plot covariate strength relationships
p2 <- plot_covariate_strength(prioritization)
print(p2)

## ----prevalence-plot----------------------------------------------------------
# Plot bias vs prevalence
p3 <- plot_bias_vs_prevalence(prioritization)
print(p3)

## ----interactive-plots, eval=FALSE--------------------------------------------
# # Create interactive plots
# library(plotly)
# 
# # Interactive bias distribution
# p1_interactive <- plot_bias_distribution(prioritization, top_n = 10, interactive = TRUE)
# p1_interactive
# 
# # Interactive strength plot
# p2_interactive <- plot_covariate_strength(prioritization, interactive = TRUE)
# p2_interactive

## ----flexible-input-----------------------------------------------------------
# Long format (default)
data_long <- hdps_input(dx_data, format = "long")

# Wide format
wide_data <- dcast(dx_data, pid ~ code, value.var = "code", fun.aggregate = length)
data_wide <- hdps_input(wide_data, format = "wide", value_col = "count")

# Matrix format (example)
# matrix_data <- matrix(rbinom(100, 1, 0.5), nrow = 10, ncol = 10)
# rownames(matrix_data) <- paste0("P", 1:10)
# colnames(matrix_data) <- paste0("VAR", 1:10)
# data_matrix <- hdps_input(matrix_data, format = "matrix")

## ----memory-tips, eval=FALSE--------------------------------------------------
# # Monitor memory usage
# library(pryr)
# mem_used()
# 
# # Use gc() to free memory
# gc()

## ----quality-control----------------------------------------------------------
# Check data quality
cat("Number of patients:", length(unique(dx_data$pid)), "\n")
cat("Number of codes:", length(unique(dx_data$code)), "\n")
cat("Missing values:", sum(is.na(dx_data)), "\n")

# Check exposure/outcome distribution
table(master_data$exposure)
table(master_data$outcome)

## ----debugging----------------------------------------------------------------
# Check intermediate results
candidates <- identify_candidates(dx_data, "pid", "code", "dx", n = 10)
cat("Number of candidates:", nrow(candidates$candidates), "\n")

# Check recurrence data
recurrence <- assess_recurrence(candidates$data, "pid", "code", "dx")
cat("Number of recurrence variables:", ncol(recurrence) - 1, "\n")
