# Supplementary material for: High‐Dimensional Propensity Scores for Mitigating Confounding: Implementation Using Primary and Secondary Care Data in Hong Kong
Source: Pharmacoepidemiol Drug Saf. 2026 Jan 25;35(2):e70326. doi: 10.1002/pds.70326 (PMC12833473; doi:10.1002/pds.70326)
Supplement: Supplementary file 2 — Data S1: pds70326‐sup‐0002‐Supinfo2.gz. [file PDS-35-e70326-s002.gz › hdps/inst/doc/hdps-tutorial.Rmd]

---
title: "HDPS Package Tutorial"
author: "Min Fan, Edmund Chueng"
date: "`r Sys.Date()`"
output: 
  html_document:
    toc: true
    toc_float: true
    theme: flatly
    highlight: tango
vignette: >
  %\VignetteIndexEntry{HDPS Package Tutorial}
  %\VignetteEngine{knitr::rmarkdown}
  %\VignetteEncoding{UTF-8}
---

```{r setup, include=FALSE}
knitr::opts_chunk$set(
  echo = TRUE,
  warning = FALSE,
  message = FALSE,
  fig.width = 8,
  fig.height = 6
)
```

# Introduction

The `hdps` package implements the High-Dimensional Propensity Score (HDPS) algorithm for automated covariate selection in observational studies.

## Key Features

- **Modular workflow**: 3-step process (identify → assess → prioritize)
- **Performance**: Parallel processing for large datasets
- **Visualizations**: Interactive plots for bias analysis
- **Data flexibility**: Multiple input formats

# Installation

```{r installation, eval=FALSE}
# Install from GitHub
devtools::install_github("Cainefm/hdps")

# Or install from local .tar.gz file
install.packages("hdps_0.9.0.tar.gz", repos = NULL, type = "source")
```

# Basic Usage

## Load the Package

```{r load-package}
library(hdps)
library(data.table)
library(ggplot2)
```

## Example Dataset

Let's create a sample dataset to demonstrate the package functionality:

```{r create-sample-data}
# Create sample diagnosis data
set.seed(123)
n_patients <- 100
n_codes <- 50

# Generate patient IDs and diagnosis codes
dx_data <- data.table(
  pid = rep(1:n_patients, each = n_codes),
  code = rep(paste0("ICD", sprintf("%03d", 1:n_codes)), n_patients),
  type = "dx"
)

# Add some variation - not all patients have all codes
dx_data <- dx_data[sample(nrow(dx_data), nrow(dx_data) * 0.3), ]

# Create master table with exposure and outcome
master_data <- data.table(
  pid = 1:n_patients,
  exposure = rbinom(n_patients, 1, 0.5),
  outcome = rbinom(n_patients, 1, 0.3)
)

# Merge with exposure/outcome data
dx_data <- merge(dx_data, master_data, by = "pid", all.x = TRUE)

head(dx_data)
```

## Step 1: Identify Candidate Covariates

```{r identify-candidates}
# Identify candidate covariates
candidates <- identify_candidates(
  dx_data, 
  id = "pid", 
  code = "code", 
  type = "dx",
  n = 20,  # Maximum 20 candidates
  min_patients = 5  # Minimum 5 patients per code
)

# View candidates
head(candidates$candidates)
```

## Step 2: Assess Recurrence

```{r assess-recurrence}
# Assess recurrence patterns
recurrence <- assess_recurrence(
  candidates$data, 
  id = "pid", 
  code = "code", 
  type = "dx"
)

# View recurrence data
head(recurrence)
```

## Step 3: Prioritize Covariates

```{r prioritize}
# Merge with exposure/outcome data
cohort_data <- merge(recurrence, master_data, by = "pid", all.x = TRUE)

# Prioritize covariates
prioritization <- prioritize(
  cohort_data, 
  pid = "pid", 
  expo = "exposure", 
  outc = "outcome"
)

# View top covariates
head(prioritization[order(absLogBias, decreasing = TRUE)])
```

# Advanced Features


## Multi-Domain Analysis

```{r multi-domain, eval=FALSE}
# Create multi-domain data
dx_data <- data.table(pid = 1:100, code = paste0("DX", 1:100), type = "dx")
px_data <- data.table(pid = 1:100, code = paste0("PX", 1:100), type = "px")
rx_data <- data.table(pid = 1:100, code = paste0("RX", 1:100), type = "rx")

# Multi-domain analysis
multi_domain_results <- hdps_multi_domain(
  data_list = list(dx = dx_data, px = px_data, rx = rx_data),
  id_col = "pid",
  code_col = "code",
  exposure_col = "exposure",
  outcome_col = "outcome"
)
```

## Complete Workflow with hdps_screen

```{r complete-workflow}
# Complete workflow in one function
results <- hdps_screen(
  data = dx_data,
  id_col = "pid",
  code_col = "code",
  exposure_col = "exposure",
  outcome_col = "outcome",
  n_candidates = 20,
  min_patients = 5
)

# View results
str(results)
```

# Visualization

## Bias Distribution Plot

```{r bias-plot}
# Plot bias distribution
p1 <- plot_bias_distribution(prioritization, top_n = 10)
print(p1)
```

## Covariate Strength Relationships

```{r strength-plot}
# Plot covariate strength relationships
p2 <- plot_covariate_strength(prioritization)
print(p2)
```

## Bias vs Prevalence

```{r prevalence-plot}
# Plot bias vs prevalence
p3 <- plot_bias_vs_prevalence(prioritization)
print(p3)
```

## Interactive Plots

```{r interactive-plots, eval=FALSE}
# Create interactive plots
library(plotly)

# Interactive bias distribution
p1_interactive <- plot_bias_distribution(prioritization, top_n = 10, interactive = TRUE)
p1_interactive

# Interactive strength plot
p2_interactive <- plot_covariate_strength(prioritization, interactive = TRUE)
p2_interactive
```

# Flexible Data Input

## Different Input Formats

```{r flexible-input}
# Long format (default)
data_long <- hdps_input(dx_data, format = "long")

# Wide format
wide_data <- dcast(dx_data, pid ~ code, value.var = "code", fun.aggregate = length)
data_wide <- hdps_input(wide_data, format = "wide", value_col = "count")

# Matrix format (example)
# matrix_data <- matrix(rbinom(100, 1, 0.5), nrow = 10, ncol = 10)
# rownames(matrix_data) <- paste0("P", 1:10)
# colnames(matrix_data) <- paste0("VAR", 1:10)
# data_matrix <- hdps_input(matrix_data, format = "matrix")
```

# Performance Tips

## Large Datasets

For large datasets, consider:

1. **Limit candidates**: Use smaller `n` values in `identify_candidates()`
2. **Filter data**: Remove rare codes before analysis
3. **Use data.table**: Ensure your data is in `data.table` format

## Memory Management

```{r memory-tips, eval=FALSE}
# Monitor memory usage
library(pryr)
mem_used()

# Use gc() to free memory
gc()
```

# Best Practices

## Data Preparation

1. **Clean your data**: Remove missing values and invalid codes
2. **Standardize formats**: Ensure consistent column names and data types
3. **Validate inputs**: Check that required columns exist

## Parameter Selection

1. **n_candidates**: Start with 200-500, adjust based on your data size
2. **min_patients**: Use 10-50 depending on your sample size

## Quality Control

```{r quality-control}
# Check data quality
cat("Number of patients:", length(unique(dx_data$pid)), "\n")
cat("Number of codes:", length(unique(dx_data$code)), "\n")
cat("Missing values:", sum(is.na(dx_data)), "\n")

# Check exposure/outcome distribution
table(master_data$exposure)
table(master_data$outcome)
```

# Troubleshooting

## Common Issues

1. **Memory errors**: Reduce `n_candidates` or filter data
2. **Slow performance**: Use data.table for better performance
3. **Missing data**: Check for NA values in your dataset
4. **Column name errors**: Ensure column names match exactly

## Debugging

```{r debugging}
# Check intermediate results
candidates <- identify_candidates(dx_data, "pid", "code", "dx", n = 10)
cat("Number of candidates:", nrow(candidates$candidates), "\n")

# Check recurrence data
recurrence <- assess_recurrence(candidates$data, "pid", "code", "dx")
cat("Number of recurrence variables:", ncol(recurrence) - 1, "\n")
```

# Conclusion

The `hdps` package provides a comprehensive solution for high-dimensional propensity score analysis. Key features include:

- **Modular workflow** for flexible analysis
- **Domain-specific handling** for different data types
- **Parallel processing** for large datasets
- **Enhanced visualizations** for result interpretation
- **Flexible data input** for various formats

For more information, see the package documentation and examples.
