# Supplementary material for: High‐Dimensional Propensity Scores for Mitigating Confounding: Implementation Using Primary and Secondary Care Data in Hong Kong
Source: Pharmacoepidemiol Drug Saf. 2026 Jan 25;35(2):e70326. doi: 10.1002/pds.70326 (PMC12833473; doi:10.1002/pds.70326)
Supplement: Supplementary file 2 — Data S1: pds70326‐sup‐0002‐Supinfo2.gz. [file PDS-35-e70326-s002.gz › hdps/man/estBias.Rd]

% Generated by roxygen2: do not edit by hand
% Please edit documentation in R/funs.R
\name{estBias}
\alias{estBias}
\title{Estimate apparent relative risk bias for a covariate}
\usage{
estBias(hdpsCohort, cova, expo, outc, correction = TRUE)
}
\arguments{
\item{hdpsCohort}{Dataset after recurrence assessment}

\item{cova}{Column name for covariate}

\item{expo}{Column name for exposure}

\item{outc}{Column name for outcome}

\item{correction}{Apply 0.1 correction for zero cells}
}
\value{
Data table with bias estimates
}
\description{
Estimate apparent relative risk bias for a covariate
}
