# Supplementary material for: High‐Dimensional Propensity Scores for Mitigating Confounding: Implementation Using Primary and Secondary Care Data in Hong Kong
Source: Pharmacoepidemiol Drug Saf. 2026 Jan 25;35(2):e70326. doi: 10.1002/pds.70326 (PMC12833473; doi:10.1002/pds.70326)
Supplement: Supplementary file 2 — Data S1: pds70326‐sup‐0002‐Supinfo2.gz. [file PDS-35-e70326-s002.gz › hdps/man/estBiasTable.Rd]

% Generated by roxygen2: do not edit by hand
% Please edit documentation in R/funs.R
\name{estBiasTable}
\alias{estBiasTable}
\title{Create 2x2 table for bias estimation}
\usage{
estBiasTable(dt, expo, cova)
}
\arguments{
\item{dt}{Data table with exposure and covariate}

\item{expo}{Column name for exposure}

\item{cova}{Column name for covariate}
}
\value{
2x2 contingency table
}
\description{
Create 2x2 table for bias estimation
}
