# Supplementary material for: High‐Dimensional Propensity Scores for Mitigating Confounding: Implementation Using Primary and Secondary Care Data in Hong Kong
Source: Pharmacoepidemiol Drug Saf. 2026 Jan 25;35(2):e70326. doi: 10.1002/pds.70326 (PMC12833473; doi:10.1002/pds.70326)
Supplement: Supplementary file 2 — Data S1: pds70326‐sup‐0002‐Supinfo2.gz. [file PDS-35-e70326-s002.gz › hdps/man/hdps_input.Rd]

% Generated by roxygen2: do not edit by hand
% Please edit documentation in R/funs.R
\name{hdps_input}
\alias{hdps_input}
\title{Flexible data input handler}
\usage{
hdps_input(
  data,
  format = c("long", "wide", "matrix"),
  id_col = "pid",
  code_col = "code",
  type_col = "type",
  value_col = "value"
)
}
\arguments{
\item{data}{Input data in various formats}

\item{format}{Input format: "long", "wide", "matrix"}

\item{id_col}{Column name for patient ID}

\item{code_col}{Column name for codes}

\item{type_col}{Column name for domain type}

\item{value_col}{Column name for values (for wide format)}
}
\value{
Standardized data.table
}
\description{
Flexible data input handler
}
