# Supplementary material for: High‐Dimensional Propensity Scores for Mitigating Confounding: Implementation Using Primary and Secondary Care Data in Hong Kong
Source: Pharmacoepidemiol Drug Saf. 2026 Jan 25;35(2):e70326. doi: 10.1002/pds.70326 (PMC12833473; doi:10.1002/pds.70326)
Supplement: Supplementary file 2 — Data S1: pds70326‐sup‐0002‐Supinfo2.gz. [file PDS-35-e70326-s002.gz › hdps/man/hdps_interactive.Rd]

% Generated by roxygen2: do not edit by hand
% Please edit documentation in R/hdps_interactive.R
\name{hdps_interactive}
\alias{hdps_interactive}
\title{Interactive HDPS Covariate Selection App}
\usage{
hdps_interactive()
}
\value{
Shiny app
}
\description{
Shiny app for interactive covariate selection using HDPS algorithm
}
