# Supplementary material for: High‐Dimensional Propensity Scores for Mitigating Confounding: Implementation Using Primary and Secondary Care Data in Hong Kong
Source: Pharmacoepidemiol Drug Saf. 2026 Jan 25;35(2):e70326. doi: 10.1002/pds.70326 (PMC12833473; doi:10.1002/pds.70326)
Supplement: Supplementary file 2 — Data S1: pds70326‐sup‐0002‐Supinfo2.gz. [file PDS-35-e70326-s002.gz › hdps/man/hdps_screen.Rd]

% Generated by roxygen2: do not edit by hand
% Please edit documentation in R/funs.R
\name{hdps_screen}
\alias{hdps_screen}
\title{Complete HDPS workflow}
\usage{
hdps_screen(
  data,
  id_col,
  code_col,
  exposure_col,
  outcome_col,
  type_col = NULL,
  master_data = NULL,
  n_candidates = 200,
  min_patients = 10,
  parallel = FALSE,
  n_cores = NULL,
  correction = TRUE
)
}
\arguments{
\item{data}{Input data (data.frame, data.table, or list for multi-domain)}

\item{id_col}{Column name for patient ID}

\item{code_col}{Column name for codes}

\item{exposure_col}{Column name for exposure}

\item{outcome_col}{Column name for outcome}

\item{type_col}{Column name for domain type (if multi-domain)}

\item{n_candidates}{Maximum number of candidates per domain}

\item{min_patients}{Minimum patients per covariate}

\item{parallel}{Use parallel processing}

\item{n_cores}{Number of cores for parallel processing}

\item{correction}{Apply correction for rare outcomes}
}
\value{
Complete HDPS results
}
\description{
Complete HDPS workflow wrapper
}
