# Supplementary material for: High‐Dimensional Propensity Scores for Mitigating Confounding: Implementation Using Primary and Secondary Care Data in Hong Kong
Source: Pharmacoepidemiol Drug Saf. 2026 Jan 25;35(2):e70326. doi: 10.1002/pds.70326 (PMC12833473; doi:10.1002/pds.70326)
Supplement: Supplementary file 2 — Data S1: pds70326‐sup‐0002‐Supinfo2.gz. [file PDS-35-e70326-s002.gz › hdps/man/identify_candidates.Rd]

% Generated by roxygen2: do not edit by hand
% Please edit documentation in R/funs.R
\name{identify_candidates}
\alias{identify_candidates}
\title{Identify candidate covariates based on prevalence}
\usage{
identify_candidates(dt, id, code, type, n = 200, min_patients = 10)
}
\arguments{
\item{dt}{Data table with patient and covariate information}

\item{id}{Column name for patient identifier}

\item{code}{Column name for codes (ICD-9, ICD-10, drug codes, etc.)}

\item{type}{Prefix for output (dx, px, rx)}

\item{n}{Maximum number of candidates to return}

\item{min_patients}{Minimum patients required per covariate}
}
\value{
List with candidates, filtered data, and patient IDs
}
\description{
Identify candidate covariates based on prevalence
}
