# Supplementary material for: High‐Dimensional Propensity Scores for Mitigating Confounding: Implementation Using Primary and Secondary Care Data in Hong Kong
Source: Pharmacoepidemiol Drug Saf. 2026 Jan 25;35(2):e70326. doi: 10.1002/pds.70326 (PMC12833473; doi:10.1002/pds.70326)
Supplement: Supplementary file 2 — Data S1: pds70326‐sup‐0002‐Supinfo2.gz. [file PDS-35-e70326-s002.gz › hdps/man/plot_covariate_strength.Rd]

% Generated by roxygen2: do not edit by hand
% Please edit documentation in R/funs.R
\name{plot_covariate_strength}
\alias{plot_covariate_strength}
\title{Plot covariate strength relationships}
\usage{
plot_covariate_strength(hdps_result, interactive = FALSE)
}
\arguments{
\item{hdps_result}{Results from prioritize function}

\item{interactive}{Whether to create interactive plots}
}
\value{
ggplot or plotly object
}
\description{
Plot covariate strength relationships
}
