# Supplementary material for: High‐Dimensional Propensity Scores for Mitigating Confounding: Implementation Using Primary and Secondary Care Data in Hong Kong
Source: Pharmacoepidemiol Drug Saf. 2026 Jan 25;35(2):e70326. doi: 10.1002/pds.70326 (PMC12833473; doi:10.1002/pds.70326)
Supplement: Supplementary file 2 — Data S1: pds70326‐sup‐0002‐Supinfo2.gz. [file PDS-35-e70326-s002.gz › hdps/man/prioritize.Rd]

% Generated by roxygen2: do not edit by hand
% Please edit documentation in R/funs.R
\name{prioritize}
\alias{prioritize}
\title{Prioritize covariates using bias estimation}
\usage{
prioritize(
  dt,
  pid,
  expo,
  outc,
  correction = TRUE,
  parallel = FALSE,
  n_cores = NULL
)
}
\arguments{
\item{dt}{Dataset after recurrence assessment}

\item{pid}{Column name for patient ID}

\item{expo}{Column name for exposure}

\item{outc}{Column name for outcome}

\item{correction}{Apply 0.1 correction for zero cells}

\item{parallel}{Use parallel processing}

\item{n_cores}{Number of cores for parallel processing}
}
\value{
Data table with bias estimates for all covariates
}
\description{
Prioritize covariates using bias estimation
}
