# Supplementary material for: High‐Dimensional Propensity Scores for Mitigating Confounding: Implementation Using Primary and Secondary Care Data in Hong Kong
Source: Pharmacoepidemiol Drug Saf. 2026 Jan 25;35(2):e70326. doi: 10.1002/pds.70326 (PMC12833473; doi:10.1002/pds.70326)
Supplement: Supplementary file 2 — Data S1: pds70326‐sup‐0002‐Supinfo2.gz. [file PDS-35-e70326-s002.gz › hdps/man/rec_assess.Rd]

% Generated by roxygen2: do not edit by hand
% Please edit documentation in R/funs.R
\name{rec_assess}
\alias{rec_assess}
\title{Covariate assessment wrapper function}
\usage{
rec_assess(dt, id, code, type, rank = Inf)
}
\arguments{
\item{dt}{Data table with patient and covariate information}

\item{id}{Column name for patient identifier}

\item{code}{Column name for codes}

\item{type}{Prefix for output (dx, px, rx)}

\item{rank}{Maximum number of covariates to include}
}
\value{
Data table with recurrence assessment
}
\description{
Combines identify_candidates and assess_recurrence for backward compatibility.
Creates binary covariates based on frequency cut-offs (once, median, 75th percentile).
}
