# Supplementary material for: High‐Dimensional Propensity Scores for Mitigating Confounding: Implementation Using Primary and Secondary Care Data in Hong Kong
Source: Pharmacoepidemiol Drug Saf. 2026 Jan 25;35(2):e70326. doi: 10.1002/pds.70326 (PMC12833473; doi:10.1002/pds.70326)
Supplement: Supplementary file 2 — Data S1: pds70326‐sup‐0002‐Supinfo2.gz. [file PDS-35-e70326-s002.gz › hdps/NAMESPACE]

# Generated by roxygen2: do not edit by hand

export(assess_recurrence)
export(hdps_input)
export(hdps_interactive)
export(hdps_multi_domain)
export(hdps_screen)
export(identify_candidates)
export(plot_bias_distribution)
export(plot_bias_vs_prevalence)
export(plot_covariate_strength)
export(prioritize)
export(rec_assess)
